# Supplementary material for: RhoA/ROCK signalling activated by ARHGEF3 promotes muscle weakness via autophagy in dystrophic mdx mice
Source: J Cachexia Sarcopenia Muscle. 2023 Jun 13;14(4):1880–93. doi: 10.1002/jcsm.13278 (PMC10401546; doi:10.1002/jcsm.13278)
Supplement: Supplementary file 1 — Figure S1. CAD design and the dimension of the 3D‐printed cantilever structure from (A) front, (B) side, and (C) top views. Unit: mm. Figure S2. The relative abundance of Arhgef3, Ect2, Farp1, and Vav2 transcripts was calculated using 2—∆Ct in the tibialis anterior muscles of 5‐week‐old WT male mice. Data are presented as mean ± SEM. Figure S3. Body weights of mdx and mdx/ARHGEF3 KO male mice. Data are presented as mean ± SEM with individual data points from each mouse. Figure S4. Depletion of ARHGEF3 improves muscle function in female mdx mice. Tibialis anterior muscles from mdx and mdx/AKO female mice were analysed for muscle weight (MW) to body weight (BW) ratio (left) and specific isometric tetanic force (right). Data are presented as mean ± SEM (box) and SD (whisker) with individual data points from each mouse. **P < 0.01 by 2‐tailed unpaired t‐test. Figure S5. Depletion of ARHGEF3 does not affect injury susceptibility in mdx muscles. Tibialis anterior muscles from WT, Arhgef3 KO (AKO), mdx, and mdx/AKO male and female mice were analysed for isometric tetanic force in‐between every two eccentric contractions (n = 5–7 mice per group). Data are presented as mean ± SEM. Figure S6. Depletion of ARHGEF3 does not influence the expression of inflammatory markers in mdx muscles. Tibialis anterior muscles from 5‐week‐old WT, mdx, Arhgef3 KO (AKO), and mdx/AKO male mice were analysed for mRNA expression of several inflammatory markers (n = 5–7 mice per group). Data are presented as mean ± SEM. No significant effect of AKO was detected by 2‐way ANOVA. Figure S7. An example of Open‐CSAM analysis of muscle fibre cross‐sectional area in the entire mdx TA muscle cross‐section. Any muscle fibres that were not or falsely measured by Open‐CSAM were manually corrected by investigators blinded to the sample identification. Table S1. A list of primers used for qPCR. [file JCSM-14-1880-s003.zip]

Archive with 1 entries (1 files):
- JCSM13278_Supporting information_rev.doc
